# Supplementary material for: Tensor decomposition-based and principal-component-analysis-based unsupervised feature extraction applied to the gene expression and methylation profiles in the brains of social insects with multiple castes
Source: BMC Bioinformatics. 2018 May 8;19(Suppl 4):99. doi: 10.1186/s12859-018-2068-7 (PMC5998888; doi:10.1186/s12859-018-2068-7)
Supplement: Supplementary file 1 — Genes selected by PCA- and TD-based unsupervised FE. (XLSX 16 kb) [file 12859_2018_2068_MOESM1_ESM.xlsx]

## Sheet: Sheet1
	Patalano et al												Ferreira et al
	D. Quadriceps						P. Canadensis
	PCA based unsupervised FE			TD based unsupervised FE			PCA based unsupervised FE			TD based unsupervised FE			PCA based unsupervised FE
	methylation		gene expression				methylation		gene expression				gene expression
1	DQUA011a000203	1	DQUA011a000209	1	DQUA011a000355	1	PCAN011a000235	1	PCAN011a000011	1	PCAN011a000011	1	contig00104
2	DQUA011a000287	2	DQUA011a000437	2	DQUA011a000437	2	PCAN011a000265	2	PCAN011a010139	2	PCAN011a004827	2	contig01733
3	DQUA011a000333	3	DQUA011a000557	3	DQUA011a000437	3	PCAN011a000280	3	PCAN011a010139	3	PCAN011a010109	3	contig03066
4	DQUA011a000336	4	DQUA011a000557	4	DQUA011a000752	4	PCAN011a000337	4	PCAN011a000570	4	PCAN011a010139	4	contig05001
5	DQUA011a000396	5	DQUA011a000752	5	DQUA011a000752	5	PCAN011a007876	5	PCAN011a001629	5	PCAN011a010139	5	contig14146
6	DQUA011a000400	6	DQUA011a000752	6	DQUA011a000753	6	PCAN011a007877	6	PCAN011a007091	6	PCAN011a011732	6	contig17660
7	DQUA011a000418	7	DQUA011a000753	7	DQUA011a000802	7	PCAN011a007898	7	PCAN011a008333	7	PCAN011a012938	7	contig17756
8	DQUA011a000650	8	DQUA011a000872	8	DQUA011a000872	8	PCAN011a007956	8	PCAN011a010202	8	PCAN011a013699	8	contig17863
9	DQUA011a000721	9	DQUA011a000918	9	DQUA011a000955	9	PCAN011a010042	9	PCAN011a010588	9	PCAN011a000441	9	contig18031
10	DQUA011a000730	10	DQUA011a000919	10	DQUA011a001051	10	PCAN011a010123	10	PCAN011a011194	10	PCAN011a000550	10	contig19056
11	DQUA011a000767	11	DQUA011a000955	11	DQUA011a001051	11	PCAN011a011675	11	PCAN011a011194	11	PCAN011a000570	11	contig19961
12	DQUA011a000965	12	DQUA011a000955	12	DQUA011a001266	12	PCAN011a011719	12	PCAN011a012438	12	PCAN011a001629	12	contig20202
13	DQUA011a000981	13	DQUA011a001051	13	DQUA011a001605	13	PCAN011a014568	13	PCAN011a014028	13	PCAN011a002079	13	contig36346
14	DQUA011a001238	14	DQUA011a001051	14	DQUA011a001620	14	PCAN011a014597	14	PCAN011a015334	14	PCAN011a002079	14	contig41532
15	DQUA011a001365	15	DQUA011a001133	15	DQUA011a001831	15	PCAN011a015250	15	PCAN011a000626	15	PCAN011a002573	15	contig41603
16	DQUA011a001479	16	DQUA011a001259	16	DQUA011a001899	16	PCAN011a015267	16	PCAN011a000888	16	PCAN011a002971	16	contig42093
17	DQUA011a001648	17	DQUA011a001266	17	DQUA011a002008	17	PCAN011a000426	17	PCAN011a001249	17	PCAN011a005723	17	contig42295
18	DQUA011a001804	18	DQUA011a001267	18	DQUA011a002039	18	PCAN011a000506	18	PCAN011a001295	18	PCAN011a005973	18	contig43573
19	DQUA011a002152	19	DQUA011a001373	19	DQUA011a002195	19	PCAN011a000511	19	PCAN011a001780	19	PCAN011a006592	19	contig44043
20	DQUA011a002232	20	DQUA011a001605	20	DQUA011a002195	20	PCAN011a000546	20	PCAN011a001780	20	PCAN011a007091	20	contig45514
21	DQUA011a002320	21	DQUA011a001691	21	DQUA011a002195	21	PCAN011a001093	21	PCAN011a001780	21	PCAN011a007112	21	contig47396
22	DQUA011a002327	22	DQUA011a001831	22	DQUA011a002328	22	PCAN011a001104	22	PCAN011a001780	22	PCAN011a008328	22	contig47418
23	DQUA011a002376	23	DQUA011a001899	23	DQUA011a002389	23	PCAN011a001516	23	PCAN011a002442	23	PCAN011a008333	23	contig49337
24	DQUA011a002456	24	DQUA011a001937	24	DQUA011a002433	24	PCAN011a002079	24	PCAN011a003733	24	PCAN011a008515	24	isotig00278
25	DQUA011a002522	25	DQUA011a002008	25	DQUA011a002614	25	PCAN011a002079	25	PCAN011a004021	25	PCAN011a008689	25	isotig09894
26	DQUA011a002653	26	DQUA011a002039	26	DQUA011a002629	26	PCAN011a002103	26	PCAN011a005052	26	PCAN011a010589	26	isotig09895
27	DQUA011a002800	27	DQUA011a002070	27	DQUA011a002864	27	PCAN011a002148	27	PCAN011a005053	27	PCAN011a011016	27	isotig09897
28	DQUA011a002945	28	DQUA011a002070	28	DQUA011a002984	28	PCAN011a002576	28	PCAN011a005103	28	PCAN011a011194	28	isotig09898
29	DQUA011a002961	29	DQUA011a002070	29	DQUA011a002985	29	PCAN011a002596	29	PCAN011a005531	29	PCAN011a011194	29	isotig10400
30	DQUA011a003065	30	DQUA011a002195	30	DQUA011a003090	30	PCAN011a002628	30	PCAN011a005850	30	PCAN011a011884	30	isotig10401
31	DQUA011a003085	31	DQUA011a002195	31	DQUA011a003090	31	PCAN011a002637	31	PCAN011a006365	31	PCAN011a011884	31	isotig10650
32	DQUA011a003109	32	DQUA011a002195	32	DQUA011a003222	32	PCAN011a002943	32	PCAN011a006365	32	PCAN011a011884	32	isotig10653
33	DQUA011a003338	33	DQUA011a002328	33	DQUA011a003311	33	PCAN011a002948	33	PCAN011a006961	33	PCAN011a011884	33	isotig10895
34	DQUA011a003376	34	DQUA011a002433	34	DQUA011a003342	34	PCAN011a003804	34	PCAN011a008380	34	PCAN011a011884	34	isotig12474
35	DQUA011a003455	35	DQUA011a002629	35	DQUA011a003410	35	PCAN011a003811	35	PCAN011a009125	35	PCAN011a012039	35	isotig12475
36	DQUA011a003471	36	DQUA011a002786	36	DQUA011a003486	36	PCAN011a004103	36	PCAN011a009125	36	PCAN011a012150	36	isotig13053
37	DQUA011a003618	37	DQUA011a002801	37	DQUA011a003486	37	PCAN011a004143	37	PCAN011a009213	37	PCAN011a012325	37	isotig13054
38	DQUA011a003695	38	DQUA011a002864	38	DQUA011a003929	38	PCAN011a004430	38	PCAN011a009214	38	PCAN011a012380	38	isotig13055
39	DQUA011a003844	39	DQUA011a002865	39	DQUA011a004037	39	PCAN011a004952	39	PCAN011a009850	39	PCAN011a012438	39	isotig13056
40	DQUA011a003865	40	DQUA011a002984	40	DQUA011a004138	40	PCAN011a005322	40	PCAN011a010654	40	PCAN011a013211	40	isotig13057
41	DQUA011a003912	41	DQUA011a002985	41	DQUA011a004142	41	PCAN011a005341	41	PCAN011a011325	41	PCAN011a013355	41	isotig13244
42	DQUA011a004028	42	DQUA011a003311	42	DQUA011a004160	42	PCAN011a005341			42	PCAN011a013502	42	isotig13245
43	DQUA011a004041	43	DQUA011a003312	43	DQUA011a004274	43	PCAN011a005695			43	PCAN011a013509	43	isotig13246
44	DQUA011a004265	44	DQUA011a003407	44	DQUA011a004354	44	PCAN011a005723			44	PCAN011a013514	44	isotig13247
45	DQUA011a004283	45	DQUA011a003410	45	DQUA011a004537	45	PCAN011a006173			45	PCAN011a013514	45	isotig13525
46	DQUA011a004288	46	DQUA011a003486	46	DQUA011a004567	46	PCAN011a006858			46	PCAN011a014028	46	isotig16236
47	DQUA011a004288	47	DQUA011a003486	47	DQUA011a005140	47	PCAN011a007033			47	PCAN011a014477	47	isotig16237
48	DQUA011a004291	48	DQUA011a003540	48	DQUA011a005259	48	PCAN011a007064			48	PCAN011a014633	48	isotig16239
49	DQUA011a004291	49	DQUA011a003929	49	DQUA011a005259	49	PCAN011a007074			49	PCAN011a014694	49	isotig16240
50	DQUA011a004291	50	DQUA011a003944	50	DQUA011a005374	50	PCAN011a007396			50	PCAN011a015334	50	isotig16253
51	DQUA011a004361	51	DQUA011a003945	51	DQUA011a005463	51	PCAN011a008791			51	PCAN011a015337	51	isotig16937
52	DQUA011a004415	52	DQUA011a004160	52	DQUA011a005681	52	PCAN011a009533			52	PCAN011a015337	52	isotig16938
53	DQUA011a004415	53	DQUA011a004165	53	DQUA011a005681	53	PCAN011a009564			53	PCAN011a015356	53	isotig17365
54	DQUA011a004498	54	DQUA011a004354	54	DQUA011a005756	54	PCAN011a009794			54	PCAN011a015412	54	isotig17366
55	DQUA011a004511	55	DQUA011a004520	55	DQUA011a005766	55	PCAN011a010200			55	PCAN011a015582	55	isotig17415
56	DQUA011a004559	56	DQUA011a004537	56	DQUA011a005868	56	PCAN011a010206			56	PCAN011a015736	56	isotig17416
57	DQUA011a004749	57	DQUA011a004567	57	DQUA011a006077	57	PCAN011a010451			57	PCAN011a015739	57	isotig17517
58	DQUA011a004988	58	DQUA011a004773	58	DQUA011a006078	58	PCAN011a010589			58	PCAN011a000626	58	isotig18061
59	DQUA011a005077	59	DQUA011a004773	59	DQUA011a006082	59	PCAN011a010825			59	PCAN011a000752	59	isotig18167
60	DQUA011a005098	60	DQUA011a004972	60	DQUA011a006083	60	PCAN011a010990			60	PCAN011a000888	60	isotig18168
61	DQUA011a005140	61	DQUA011a004972	61	DQUA011a006172	61	PCAN011a011029			61	PCAN011a000929	61	isotig18431
62	DQUA011a005204	62	DQUA011a005089	62	DQUA011a006218	62	PCAN011a011281			62	PCAN011a001249	62	isotig18848
63	DQUA011a005430	63	DQUA011a005258	63	DQUA011a006468	63	PCAN011a011395			63	PCAN011a001295	63	isotig19162
64	DQUA011a005440	64	DQUA011a005259	64	DQUA011a006963	64	PCAN011a012029			64	PCAN011a001647	64	isotig19163
65	DQUA011a005441	65	DQUA011a005259	65	DQUA011a007030	65	PCAN011a012155			65	PCAN011a001647	65	isotig19258
66	DQUA011a005451	66	DQUA011a005374	66	DQUA011a007609	66	PCAN011a012446			66	PCAN011a001652	66	isotig19653
67	DQUA011a005756	67	DQUA011a005463	67	DQUA011a007609	67	PCAN011a012677			67	PCAN011a001670	67	isotig20509
68	DQUA011a005756	68	DQUA011a005733	68	DQUA011a007609	68	PCAN011a012693			68	PCAN011a001743	68	isotig20514
69	DQUA011a005792	69	DQUA011a005766	69	DQUA011a007609	69	PCAN011a013063			69	PCAN011a001767	69	isotig20515
70	DQUA011a005809	70	DQUA011a005934	70	DQUA011a007610	70	PCAN011a013257			70	PCAN011a001780	70	isotig20978
71	DQUA011a005809	71	DQUA011a005935	71	DQUA011a007896	71	PCAN011a013264			71	PCAN011a001780	71	isotig21354
72	DQUA011a005879	72	DQUA011a005991	72	DQUA011a007907	72	PCAN011a013274			72	PCAN011a001780	72	isotig21355
73	DQUA011a006239	73	DQUA011a006001	73	DQUA011a007993	73	PCAN011a013340			73	PCAN011a001780	73	isotig21894
74	DQUA011a006301	74	DQUA011a006077	74	DQUA011a008038	74	PCAN011a013448			74	PCAN011a002226	74	isotig23564
75	DQUA011a006695	75	DQUA011a006078	75	DQUA011a008038	75	PCAN011a013496			75	PCAN011a002309	75	isotig23565
76	DQUA011a006805	76	DQUA011a006082	76	DQUA011a008038	76	PCAN011a013521			76	PCAN011a002429	76	isotig23638
77	DQUA011a006823	77	DQUA011a006083	77	DQUA011a008038	77	PCAN011a013524			77	PCAN011a002442	77	isotig23639
78	DQUA011a006835	78	DQUA011a006109	78	DQUA011a008038	78	PCAN011a013906			78	PCAN011a002650	78	isotig23849
79	DQUA011a006949	79	DQUA011a006172	79	DQUA011a008040	79	PCAN011a014076			79	PCAN011a002686	79	isotig23981
80	DQUA011a007047	80	DQUA011a006306	80	DQUA011a008794	80	PCAN011a014314			80	PCAN011a002698	80	isotig23982
81	DQUA011a007048	81	DQUA011a006669	81	DQUA011a008794	81	PCAN011a014477			81	PCAN011a002746	81	isotig24134
82	DQUA011a007068	82	DQUA011a006818	82	DQUA011a009120	82	PCAN011a014679			82	PCAN011a002802	82	isotig24146
83	DQUA011a007524	83	DQUA011a006963	83	DQUA011a009447	83	PCAN011a014880			83	PCAN011a003046	83	isotig24147
84	DQUA011a007656	84	DQUA011a007053	84	DQUA011a009509	84	PCAN011a015320			84	PCAN011a003100	84	isotig24186
85	DQUA011a007657	85	DQUA011a007087	85	DQUA011a009509	85	PCAN011a015429			85	PCAN011a003203	85	isotig24187
86	DQUA011a007667	86	DQUA011a007087	86	DQUA011a009640	86	PCAN011a015467			86	PCAN011a003211	86	isotig24207
87	DQUA011a007847	87	DQUA011a007124	87	DQUA011a009656	87	PCAN011a015715			87	PCAN011a003211	87	isotig24208
88	DQUA011a007916	88	DQUA011a007516	88	DQUA011a009827	88	PCAN011a000584			88	PCAN011a003243	88	isotig24248
89	DQUA011a007917	89	DQUA011a007609	89	DQUA011a009906	89	PCAN011a000716			89	PCAN011a003272	89	isotig24249
90	DQUA011a007939	90	DQUA011a007609	90	DQUA011a010055	90	PCAN011a000811			90	PCAN011a003365	90	isotig25339
91	DQUA011a008059	91	DQUA011a007609	91	DQUA011a010093	91	PCAN011a000897			91	PCAN011a003605	91	isotig25407
92	DQUA011a008059	92	DQUA011a007609	92	DQUA011a010093	92	PCAN011a000921			92	PCAN011a003641	92	isotig25585
93	DQUA011a008059	93	DQUA011a007867	93	DQUA011a010115	93	PCAN011a000998			93	PCAN011a003722	93	isotig26129
94	DQUA011a008059	94	DQUA011a007896	94	DQUA011a010205	94	PCAN011a001418			94	PCAN011a003733	94	isotig26880
95	DQUA011a008235	95	DQUA011a007907	95	DQUA011a010417	95	PCAN011a001652			95	PCAN011a003891	95	isotig28562
96	DQUA011a008259	96	DQUA011a007992	96	DQUA011a010574	96	PCAN011a001762			96	PCAN011a003924	96	isotig29898
97	DQUA011a008352	97	DQUA011a007992	97	DQUA011a010576	97	PCAN011a001852			97	PCAN011a003959	97	isotig30465
98	DQUA011a008399	98	DQUA011a007993	98	DQUA011a010612	98	PCAN011a001872			98	PCAN011a003961	98	isotig32102
99	DQUA011a008493	99	DQUA011a008100	99	DQUA011a011090	99	PCAN011a002000			99	PCAN011a003966	99	isotig32311
100	DQUA011a008512	100	DQUA011a008100	100	DQUA011a011209	100	PCAN011a002203			100	PCAN011a004730	100	isotig33179
101	DQUA011a008535	101	DQUA011a008161	101	DQUA011a011307	101	PCAN011a002212			101	PCAN011a004733	101	isotig35701
102	DQUA011a008535	102	DQUA011a008167	102	DQUA011a011358	102	PCAN011a002289			102	PCAN011a004993	102	isotig36357
103	DQUA011a008654	103	DQUA011a008168	103	DQUA011a011358	103	PCAN011a002309			103	PCAN011a005053	103	isotig36853
104	DQUA011a008948	104	DQUA011a008318	104	DQUA011a011653	104	PCAN011a002349			104	PCAN011a005103	104	isotig36859
105	DQUA011a008994	105	DQUA011a008794	105	DQUA011a011742	105	PCAN011a002389			105	PCAN011a005259	105	isotig37437
106	DQUA011a009261	106	DQUA011a009509	106	DQUA011a011750	106	PCAN011a002389			106	PCAN011a005531	106	isotig37543
107	DQUA011a009447	107	DQUA011a009509	107	DQUA011a011923	107	PCAN011a002390			107	PCAN011a005850	107	isotig37797
108	DQUA011a009556	108	DQUA011a009575	108	DQUA011a012037	108	PCAN011a002449			108	PCAN011a006002	108	isotig38245
109	DQUA011a009564	109	DQUA011a009640	109	DQUA011a012172	109	PCAN011a002486			109	PCAN011a006004	109	isotig39239
110	DQUA011a010328	110	DQUA011a009761	110	DQUA011a012231	110	PCAN011a002514			110	PCAN011a006273	110	isotig40831
111	DQUA011a010394	111	DQUA011a009827	111	DQUA011a012271	111	PCAN011a002657			111	PCAN011a006631	111	isotig40911
112	DQUA011a010409	112	DQUA011a009906	112	DQUA011a012318	112	PCAN011a002686			112	PCAN011a006639	112	isotig40951
113	DQUA011a010520	113	DQUA011a010055	113	DQUA011a012472	113	PCAN011a002698			113	PCAN011a006639	113	isotig41015
114	DQUA011a010561	114	DQUA011a010093	114	DQUA011a012476	114	PCAN011a002701			114	PCAN011a006961	114	isotig41079
115	DQUA011a010561	115	DQUA011a010093	115	DQUA011a012570	115	PCAN011a002715			115	PCAN011a006967	115	isotig41395
116	DQUA011a010561	116	DQUA011a010093	116	DQUA011a012581	116	PCAN011a002802			116	PCAN011a007565	116	isotig41410
117	DQUA011a010576	117	DQUA011a010612	117	DQUA011a012582	117	PCAN011a002804			117	PCAN011a007565	117	isotig41692
118	DQUA011a010640	118	DQUA011a010758	118	DQUA011a012587	118	PCAN011a002826			118	PCAN011a007591	118	isotig41855
119	DQUA011a010736	119	DQUA011a010946	119	DQUA011a012620	119	PCAN011a002835			119	PCAN011a007819	119	isotig41952
120	DQUA011a010855	120	DQUA011a010946	120	DQUA011a012644	120	PCAN011a002863			120	PCAN011a008380	120	isotig42115
121	DQUA011a010966	121	DQUA011a011506	121	DQUA011a012669	121	PCAN011a002896			121	PCAN011a009125
122	DQUA011a011018	122	DQUA011a011742	122	DQUA011a012669	122	PCAN011a003067			122	PCAN011a009125
123	DQUA011a011064	123	DQUA011a011923	123	DQUA011a012820	123	PCAN011a003080			123	PCAN011a009162
124	DQUA011a011150	124	DQUA011a011924	124	DQUA011a013199	124	PCAN011a003114			124	PCAN011a009210
125	DQUA011a011252	125	DQUA011a012016	125	DQUA011a013589	125	PCAN011a003119			125	PCAN011a009213
126	DQUA011a011331	126	DQUA011a012172	126	DQUA011a013645	126	PCAN011a003191			126	PCAN011a009293
127	DQUA011a011630	127	DQUA011a012183	127	DQUA011a013673	127	PCAN011a003217			127	PCAN011a009395
128	DQUA011a011864	128	DQUA011a012231	128	DQUA011a013674	128	PCAN011a003248			128	PCAN011a009659
129	DQUA011a011887	129	DQUA011a012271			129	PCAN011a003250			129	PCAN011a009659
130	DQUA011a012445	130	DQUA011a012318			130	PCAN011a003272			130	PCAN011a010654
131	DQUA011a012524	131	DQUA011a012472			131	PCAN011a003294			131	PCAN011a010759
132	DQUA011a012703	132	DQUA011a012476			132	PCAN011a003358			132	PCAN011a011325
133	DQUA011a013216	133	DQUA011a012581			133	PCAN011a003360			133	PCAN011a012414
134	DQUA011a013220	134	DQUA011a012582			134	PCAN011a003365
135	DQUA011a013222	135	DQUA011a012587			135	PCAN011a003383
136	DQUA011a013229	136	DQUA011a012620			136	PCAN011a003509
137	DQUA011a013326	137	DQUA011a012669			137	PCAN011a003525
138	DQUA011a013367	138	DQUA011a012706			138	PCAN011a003531
		139	DQUA011a012820			139	PCAN011a003542
		140	DQUA011a012985			140	PCAN011a003552
		141	DQUA011a013199			141	PCAN011a003591
		142	DQUA011a013589			142	PCAN011a003609
		143	DQUA011a013672			143	PCAN011a003791
		144	DQUA011a013673			144	PCAN011a003891
		145	DQUA011a013674			145	PCAN011a003985
						146	PCAN011a004018
						147	PCAN011a004031
						148	PCAN011a004182
						149	PCAN011a004193
						150	PCAN011a004203
						151	PCAN011a004267
						152	PCAN011a004710
						153	PCAN011a004741
						154	PCAN011a004769
						155	PCAN011a005128
						156	PCAN011a005177
						157	PCAN011a005259
						158	PCAN011a005441
						159	PCAN011a006102
						160	PCAN011a006108
						161	PCAN011a006332
						162	PCAN011a006401
						163	PCAN011a006625
						164	PCAN011a007154
						165	PCAN011a007313
						166	PCAN011a007607
						167	PCAN011a007800
						168	PCAN011a007826
						169	PCAN011a008146
						170	PCAN011a008163
						171	PCAN011a008230
						172	PCAN011a008238
						173	PCAN011a008552
						174	PCAN011a008576
						175	PCAN011a009242
						176	PCAN011a009275
						177	PCAN011a009294
						178	PCAN011a009618
						179	PCAN011a009661
						180	PCAN011a010286
						181	PCAN011a010358
						182	PCAN011a010493
						183	PCAN011a010648
						184	PCAN011a010660
						185	PCAN011a010678
						186	PCAN011a010750
						187	PCAN011a010763
						188	PCAN011a010814
						189	PCAN011a011095
						190	PCAN011a011098
						191	PCAN011a011218
						192	PCAN011a011223
						193	PCAN011a011308
						194	PCAN011a011349
						195	PCAN011a011353
						196	PCAN011a012062
						197	PCAN011a012174
						198	PCAN011a012185
						199	PCAN011a012247
						200	PCAN011a012288
						201	PCAN011a012496
						202	PCAN011a012511
						203	PCAN011a013036
						204	PCAN011a013118
						205	PCAN011a013155
						206	PCAN011a013156
						207	PCAN011a013459
						208	PCAN011a013462
						209	PCAN011a013554
						210	PCAN011a013555
						211	PCAN011a013609
						212	PCAN011a013882
						213	PCAN011a013885
						214	PCAN011a013913
						215	PCAN011a014151
						216	PCAN011a014299
						217	PCAN011a014382
						218	PCAN011a014431
						219	PCAN011a014513
						220	PCAN011a014518
						221	PCAN011a015037
						222	PCAN011a015093
						223	PCAN011a015174
						224	PCAN011a015178
						225	PCAN011a015305
						226	PCAN011a015703
						227	PCAN011a000707
						228	PCAN011a000906
						229	PCAN011a001286
						230	PCAN011a001376
						231	PCAN011a001406
						232	PCAN011a001760
						233	PCAN011a001941
						234	PCAN011a001942
						235	PCAN011a001947
						236	PCAN011a002023
						237	PCAN011a002342
						238	PCAN011a002368
						239	PCAN011a002370
						240	PCAN011a002379
						241	PCAN011a002691
